# Supplementary material for: Effects of seed infection by Fusarium verticillioides on maize performance against Sesamia nonagrioides attack
Source: Physiol Plant. 2024 Dec 3;176(6):e14649. doi: 10.1111/ppl.14649 (PMC11615131; doi:10.1111/ppl.14649)
Supplement: Supplementary file 3 — Table S1. [file PPL-176-e14649-s002.xlsx]

## Sheet: Means
Supplementary table S1. Mean and standard error of each inbred-treatment combination for plant height (cm), stem tunnel lenght (cm) made by Sesamia nonagrioides larvae,lignin content (KL) and composition (S, G and H ) and hydoxycinnamate contents (PCA, FA, dfa85l, dfa55, dfa8o4, dfa85b, dfa85T and DFAT)
ABBREVIATIONS for TREATMENTS and VARIABLES are shown in another sheet
		Plant height		Tunnel length		KL		S		G		H		PCA		FA		dfa85l		dfa55		dfa8o4		dfa85b		DFAT
Inbred	Treatment	Mean	Standard error	Mean	Standard error	Mean	Standard error	Mean	Standard error	Mean	Standard error	Mean	Standard error	Mean	Standard error	Mean	Standard error	Mean	Standard error	Mean	Standard error	Mean	Standard error	Mean	Standard error	Mean	Standard error
A239	CC	200.8	8.8			10.19	1.5817	52.58	1.31331	36.1333	1.64703	11.2767	0.815789	10.7267	0.584517	2.20333	0.125071	0.07	0.0071781	0.106667	0.00765543	0.286667	0.0169807	0.22	0.0132555	0.683333	0.0382544
A239	FC	195.7	8.8			10.725	1.93718	56.93	1.60847	32.12	2.01719	10.96	0.999134	8.86	0.715884	1.935	0.15318	0.09	0.00879134	0.045	0.00937595	0.085	0.020797	0.045	0.0162346	0.265	0.0468519
A239	FS	168.2	9.7	13.4	3.83812	16.2967	1.5817	45.3833	1.31331	41.53	1.64703	13.0933	0.815789	8.47	0.584517	2.39667	0.125071	0.0733333	0.0071781	0.0933333	0.00765543	0.343333	0.0169807	0.213333	0.0132555	0.723333	0.0382544
A239	CS	177.8	9.7	8.2	3.83812	20.11	1.5817	52.2	1.31331	36.8333	1.64703	10.97	0.815789	8.16	0.715884	1.785	0.15318	0.085	0.00879134	0.06	0.00937595	0.085	0.020797	0.08	0.0162346	0.3	0.0468519
A509	CC	160.7	8.8			12.315	1.93718	47.685	1.60847	37.225	2.01719	15.095	0.999134	5.49	0.715884	1.49	0.15318	0.045	0.00879134	0.055	0.00937595	0.265	0.020797	0.165	0.0162346	0.53	0.0468519
A509	FC	160.3	8.8			11.86	1.5817	43.8133	1.31331	34.7967	1.64703	21.39	0.815789	5.75	0.584517	1.51667	0.125071	0.0666667	0.0071781	0.0666667	0.00765543	0.0966667	0.0169807	0.0733333	0.0132555	0.31	0.0382544
A509	FS	166.6	9.7	20	3.83812	15.1067	1.5817	49.2433	1.31331	37.9133	1.64703	12.85	0.815789	7.51667	0.584517	1.91667	0.125071	0.0566667	0.0071781	0.0966667	0.00765543	0.343333	0.0169807	0.216667	0.0132555	0.706667	0.0382544
A509	CS	157.6	9.7	16.2	3.83812	10.41	1.5817	46.2933	1.31331	42.69	1.64703	11.0233	0.815789	3.63	0.584517	1.06	0.125071	0.0733333	0.0071781	0.0733333	0.00765543	0.0966667	0.0169807	0.0833333	0.0132555	0.33	0.0382544
A630	CC	161	8.8			19.5133	1.5817	41.1533	1.31331	49.4	1.64703	9.45	0.815789	7.37	0.584517	1.95667	0.125071	0.08	0.0071781	0.0966667	0.00765543	0.123333	0.0169807	0.11	0.0132555	0.406667	0.0382544
A630	FC	176.8	8.8			25.13	1.5817	43.69	1.31331	44.2433	1.64703	11.4633	0.815789	9.06667	0.584517	1.95333	0.125071	0.0966667	0.0071781	0.11	0.00765543	0.143333	0.0169807	0.146667	0.0132555	0.496667	0.0382544
A630	FS	160.2	8.8	17.2	3.5	15.3133	1.5817	44.4	1.60847	45.61	2.01719	9.995	0.999134	5.82333	0.584517	1.92	0.125071	0.08	0.0071781	0.09	0.00765543	0.116667	0.0169807	0.12	0.0132555	0.406667	0.0382544
A630	CS	172.8	8.8	16.1667	3.50371	19.0867	1.5817	44.735	1.60847	45.505	2.01719	11.115	0.999134	10.6	0.715884	2.03	0.15318	0.1	0.00879134	0.1	0.00937595	0.155	0.020797	0.15	0.0162346	0.495	0.0468519
EP125	CC	163	8.8			12.9667	1.5817	43.2633	1.31331	46.8167	1.64703	9.93	0.815789	4.80333	0.584517	1.04333	0.125071	0.0466667	0.0071781	0.0466667	0.00765543	0.0733333	0.0169807	0.0566667	0.0132555	0.22	0.0382544
EP125	FC	161.3	8.8			13.5667	1.5817	42.9033	1.31331	47.29	1.64703	9.81	0.815789	5.93333	0.584517	1.18667	0.125071	0.0533333	0.0071781	0.0533333	0.00765543	0.0833333	0.0169807	0.07	0.0132555	0.26	0.0382544
EP125	FS	160.5	8.8	16.12	3.5	18.7133	1.5817	42.8433	1.31331	48.09	1.64703	9.07667	0.815789	5.99	0.584517	1.49	0.125071	0.0533333	0.0071781	0.0733333	0.00765543	0.11	0.0169807	0.1	0.0132555	0.333333	0.0382544
EP125	CS	169.7	8.8	14.5	3.5	15.7033	1.5817	43.0667	1.31331	47.7633	1.64703	9.17667	0.815789	4.13667	0.584517	1.11667	0.125071	0.0433333	0.0071781	0.0466667	0.00765543	0.0866667	0.0169807	0.0833333	0.0132555	0.256667	0.0382544
EP42	CC	183.5	8.8			15.95	1.5817	46.6367	1.31331	42.43	1.64703	10.94	0.815789	6.23667	0.584517	1.65	0.125071	0.0733333	0.0071781	0.0933333	0.00765543	0.106667	0.0169807	0.14	0.0132555	0.416667	0.0382544
EP42	FC	187.5	8.8			18.53	1.5817	46.6433	1.31331	43.7733	1.64703	9.56	0.815789	8.30333	0.584517	2.28333	0.125071	0.11	0.0071781	0.12	0.00765543	0.133333	0.0169807	0.156667	0.0132555	0.52	0.0382544
EP42	FS	163.2	9.7	17.2	3.8	22.4433	1.5817	46.75	1.31331	42.8767	1.64703	10.3833	0.815789	6.52333	0.584517	1.98333	0.125071	0.0933333	0.0071781	0.0866667	0.00765543	0.12	0.0169807	0.123333	0.0132555	0.42	0.0382544
EP42	CS	185	9.7	13.4	3.8	16.4167	1.5817	47.94	1.31331	40.5333	1.64703	11.5333	0.815789	5.68667	0.584517	1.41	0.125071	0.0566667	0.0071781	0.0566667	0.00765543	0.0866667	0.0169807	0.0766667	0.0132555	0.28	0.0382544
EP77	CC	203.7	8.8			20.9133	1.5817	53.4267	1.31331	33.41	1.64703	13.1667	0.815789	8.47333	0.584517	2.36333	0.125071	0.06	0.0071781	0.0766667	0.00765543	0.24	0.0169807	0.193333	0.0132555	0.566667	0.0382544
EP77	FC	217	8.8			15.6233	1.5817	48.38	1.31331	39.9933	1.64703	11.6267	0.815789	8.31	0.584517	2.00667	0.125071	0.0966667	0.0071781	0.0766667	0.00765543	0.136667	0.0169807	0.15	0.0132555	0.453333	0.0382544
EP77	FS	204.8	8.8	14.8	3.5	17.1567	1.5817	48.35	1.31331	39.69	1.64703	11.9667	0.815789	9.88333	0.584517	2.81333	0.125071	0.0633333	0.0071781	0.106667	0.00765543	0.21	0.0169807	0.206667	0.0132555	0.59	0.0382544
EP77	CS	199.7	8.8	18.5	3.5	13.185	1.93718	45.3333	1.31331	37.13	1.64703	17.5433	0.815789	8.29	0.715884	2.195	0.15318	0.095	0.00879134	0.06	0.00937595	0.135	0.020797	0.135	0.0162346	0.43	0.0468519
PB130	CC	96	8.8			17.7167	1.5817	49.3967	1.31331	36.8467	1.64703	13.7667	0.815789	3.12333	0.584517	1.25667	0.125071	0.04	0.0071781	0.0466667	0.00765543	0.203333	0.0169807	0.136667	0.0132555	0.43	0.0382544
PB130	FC	103.2	8.8			20.6533	1.5817	51.4733	1.31331	35.99	1.64703	12.5367	0.815789	2.77333	0.584517	1.04667	0.125071	0.0533333	0.0071781	0.0433333	0.00765543	0.0566667	0.0169807	0.05	0.0132555	0.2	0.0382544
PB130	FS	90.3	8.8	7.3	3.5	14.37	1.5817	42.81	1.31331	40.87	1.64703	16.3467	0.815789	1.98333	0.584517	1.41667	0.125071	0.0366667	0.0071781	0.06	0.00765543	0.286667	0.0169807	0.17	0.0132555	0.556667	0.0382544
PB130	CS	95.8	8.8	7.5	3.5	11.135	1.93718	43.33	1.60847	38.41	2.01719	18.26	0.999134	1.80333	0.584517	0.956667	0.125071	0.0433333	0.0071781	0.0433333	0.00765543	0.0566667	0.0169807	0.0466667	0.0132555	0.19	0.0382544

## Sheet: Abbreviations
ABBREVIATIONS	Meaning
FC	Seed inoculation with F. verticillioides and no infestation with S. nonagrioides
FS	Seed inoculation with F. verticillioides and infestation with S. nonagrioides
CC	No seed inoculation with F. verticillioides and no infestation
CS	No seed inoculation with F. verticillioides and infestation with S. nonagrioides
KL	Kason lignin content
S	Percentage of syringyl lignin units
G	Percentage of p-hydroxyphenyl lignin units
H	Percentage of guaiacyl units
PCA	Cell-wall-bound p-coumarate content
FA	Cell-wall-bound Ferulate content
dfa85l	Diferulate isomer 8-5´l (linear form)
dfa85b	Diferulate isomer 8-5´b (benzofuram form)
dfa8o4	Diferulate isomer 8-o-4’
dfa55	Diferulate isomer 5-5’
DFAT	Total diferulate content
